# Supplementary material for: Network analysis identifies protein clusters of functional importance in juvenile idiopathic arthritis
Source: Arthritis Res Ther. 2014 May 8;16(3):R109. doi: 10.1186/ar4559 (PMC4062926; doi:10.1186/ar4559)
Supplement: Additional file 6: Table S6 — Oligoarticular versus rheumatoid factor-negative (RF-ve) polyarticular juvenile idiopathic arthritis (JIA) gene expression: overlap of genes in oligoarticular JIA compared to RF-ve polyarticular JIA present in both gene expression datasets analysed. Datasets described in Additional file 2: Table S2. Red = up-regulated in JIA, green = down-regulated in JIA. [file ar4559-S6.xlsx]

## Sheet: S6_OligoVPoly
Suppl Table 6. Overlap of genes in oligoarticular JIA compared to RF-ve polyarticular JIA present in both gene expression datasets analysed. Data sets described in Suppl Table 2. Red = upregulated in JIA, green = down-regulated in JIA.
	GDS711		GDS711_SFM		GSE 20307
Gene symbol	p-value	Fold change	p-value	Fold change	p-value	Fold change
IRF1	0.0223977	1.48259	0.0221314	1.98287	0	0
NDRG2	0.00562654	2.22972	0	0	0.0478969	1.0314
STAT1	0.019898	1.88771	0.00107727	3.86757	0	0
ACLY	0.0326176	1.37936	0	0	0.00128624	1.09186
ACOX1	0	0	0.0451725	1.36658	0.0274988	1.04442
AGGF1	0.0448987	1.48278	0	0	0.0498202	1.06039
APOBEC3C	0.0119026	1.54176	0.0123107	1.25048	0.0281254	1.06334
APOBEC3G	0.0224133	2.2829	0	0	0.0403433	1.05864
ARHGAP22	0	0	0.0396452	1.27171	0.0386856	1.12031
ATF5	0.0209418	1.21072	0	0	0.00674911	1.08642
ATRIP///TREX1	0.0434316	1.28485	0.018749	1.32448	0	0
CALR	0.0279783	1.93057	0.00902412	1.95586	0.0486359	1.07847
CCL8	0	0	0.0070869	12.1594	0.0497254	1.19607
CDKN1A	0	0	0.0495193	1.49962	0.0408913	1.16098
CEACAM1	0.0303145	1.82349	0	0	0.0233677	1.0615
CHAF1A	0.0191757	1.31531	0	0	0.034173	1.05953
CHRNA4	0.04052	1.61456	0	0	0.0159959	1.04976
COPA	0	0	0.0117731	1.41249	0.0201774	1.0918
CREB3	0	0	0.0125929	1.26556	0.0043644	1.10079
DDOST	0	0	0.00258126	1.35932	0.00920371	1.09591
DDT	0.0476438	1.19285	0	0	0.0389644	1.07436
DNAJB5	0	0	0.0366104	2.26349	0.0397024	1.04069
ENOX2	0.0128439	1.69209	0	0	0.0449448	1.05194
EPB41L2	0.0390955	1.32174	0	0	0.0462617	1.09247
ERAL1	0.0449787	1.35695	0.0395543	1.25659	0	0
ERF	0	0	0.0359873	1.58459	0.0136816	1.06674
FGL2	0.0461339	3.79863	0.0356318	2.44753	0	0
FZD2	0	0	0.0324694	1.55834	0.031656	1.0519
GATC	0	0	0.0325419	2.43876	0.0489948	1.12026
GBP1	0.031032	1.88109	0.00585077	3.72051	0	0
GCH1	0.0262267	1.41996	0.00858672	2.36993	0	0
GPR161	0.0333426	1.87858	0	0	0.0374702	1.0417
GRM1	0.0250207	2.31791	0	0	0.00369255	1.05389
HESX1	0	0	0.0460708	3.40795	0.0336435	1.10336
HFE	0.0495449	2.51529	0	0	0.0175584	1.06047
HSP90B1	0.0158816	1.42509	0	0	0.0456938	1.05704
IFI35	0.0318217	2.06759	0.00095529	2.2487	0	0
IFIT3	0.0479936	1.97344	0.000293706	5.842	0	0
IL9RP3///IL9R	0.048443	1.95792	0	0	0.0419869	1.03824
IRF2	0.0499428	1.55346	0.0102778	2.86233	0	0
ISG15	0.0129066	2.22583	0.000598785	2.96643	0	0
ITGA4	0.0237985	1.96244	0	0	0.0074632	1.06634
KDELR1	0.0406513	1.33451	0.00160852	1.44494	0.0252773	1.08523
LILRA2	0	0	0.0498174	2.84395	0.0141648	1.18811
MARCKS	0	0	0.0203898	2.08257	0.0361629	1.10183
MPRIP	0.0332433	1.41648	0	0	0.0159585	1.0464
NCAM1	0.0319021	1.64271	0.0467152	2.02386	0	0
NFYC	0	0	0.022255	1.16107	0.0213076	1.05844
NUP62	0	0	0.0152773	1.5086	0.0116003	1.09994
OAS1	0.0185398	3.27601	0.00323254	3.27612	0	0
OAS2	0.0232882	3.26848	0.000190635	2.50747	0	0
P2RX7	0.0255354	1.30528	0.0230299	1.95405	0	0
PAK2	0.0443728	1.65362	0.00610188	1.76064	0	0
PARD3	0.0257533	2.75551	0	0	0.0479701	1.04495
PDE1A	0	0	0.0403462	2.95881	0.00119466	1.05803
PDLIM5	0.0464516	1.39685	0.0311217	1.59627	0.0332884	1.10301
PIAS1	0.0173321	1.26235	0	0	0.0312612	1.04834
POLR2F	0	0	0.0407942	1.12148	0.0179614	1.05714
PRIM2	0.0443367	1.41736	0	0	0.0333777	1.08028
PROSC	0	0	0.0308302	1.54186	0.0372047	1.11204
PSMB2	0.0479425	1.34569	0.00225282	1.4173	0	0
PSMB9	0.0146238	1.90709	0.0291637	1.63569	0	0
PTGIR	0	0	0.00543393	1.69268	0.0443741	1.05262
RBPMS	0.00786463	1.31321	0.0108065	2.23973	0.0114653	1.04024
RGS14	0.0319633	1.79618	0	0	0.0204176	1.07728
SERPING1	0.0197516	1.46735	0.00301358	3.90379	0	0
SLC8A1	0	0	0.0314214	1.79315	0.025721	1.03646
SOD2	0	0	0.01789	2.45685	0.0348204	1.25167
SSR1	0.0347938	1.67297	0.0214117	1.35178	0	0
STAT2	0.0257038	1.79015	0.0106319	2.53184	0	0
STAT3	0	0	0.0391711	1.38343	0.0424424	1.06452
TCEA1	0.0411327	1.29162	0	0	0.0164542	1.13932
TFEB	0.014735	2.67358	0.0279257	2.63614	0	0
TGOLN2	0.0285799	1.45068	0.0485003	1.38907	0.041551	1.05616
TM9SF1	0.0260301	1.68428	0.0182323	1.3877	0	0
TMED1	0.010565	1.28126	0	0	0.00907971	1.06342
TMEM109	0.0321241	1.41005	0	0	0.0170921	1.08207
TMPRSS2	0.0274146	2.11742	0	0	0.0264561	1.0407
TP53	0.0370743	1.51923	0.0481318	1.45349	0	0
TRA2B	0.0187996	1.37555	0	0	0.0382061	1.08463
TRAK1	0.00652586	2.5817	0.00576291	2.77389	0	0
TRIO	0	0	0.0294714	1.55049	0.0354722	1.05493
TTLL3///ARPC4	0.00890103	1.43638	0	0	0.0246981	1.15934
UBA1	0.0477878	1.45704	0.0196328	1.26269	0	0
UBE2I	0	0	0.0104896	1.19603	0.0102611	1.06059
UBE2L6	0.00839593	1.84264	0.0174185	1.88015	0	0
UCP2	0.0482299	1.74289	0.0386744	1.16488	0	0
VAT1	0.0394669	1.2981	0.0426348	1.77231	0	0
BRD1	0.0454105	0.613474	0.0134374	0.446161	0	0
COL3A1	0.036637	0.446601	0.0266218	0.23885	0	0
FGF9	0.0418891	0.67051	0.00446031	0.228614	0	0
GNB2L1	0.0431005	0.841656	0.0260028	0.876829	0	0
NR3C1	0.046943	0.707208	0.031864	0.633127	0	0
PLK4	0.0312141	0.527448	0.000783645	0.305794	0	0
RPS19	0.0483609	0.823821	0.0253893	0.777817	0	0
SLC25A6	0.0372203	0.825905	0.0385402	0.793879	0	0
SLC9A8	0.0181219	0.648274	0.0440625	0.782415	0	0
SPRY2	0.0299437	0.309679	0.0464361	0.51296	0	0
ANGEL2	0.0343016	0.48255	0	0	0.0241901	0.955827
ATXN3	0.0174945	0.327362	0	0	0.0252077	0.933762
GLP1R	0.00112131	0.605904	0	0	0.0150868	0.951241
GNG4	0.0110781	0.618236	0	0	0.0419412	0.963111
LSAMP	0.021566	0.496396	0	0	0.00294626	0.93809
PDGFRA	0.0339584	0.582255	0	0	0.0247791	0.945437
CUL4A	0	0	0.0352026	0.511392	0.0274186	0.962932
KIAA0284	0	0	0.0375132	0.672762	0.0175202	0.944921
SV2C	0	0	0.0138091	0.318944	0.000130968	0.927266
TNKS	0	0	0.0411514	0.414166	0.0345286	0.954478
